# Supplementary material for: An empirical analysis of long-term Brazilian interest rates
Source: PLoS One. 2021 Sep 10;16(9):e0257313. doi: 10.1371/journal.pone.0257313 (PMC8432776; doi:10.1371/journal.pone.0257313)
Supplement: S1 Dataset — (XLSX) [file pone.0257313.s001.xlsx]

## Sheet: Sheet1
Date	Brazil, Policy Rates, SELIC Target Rate, %	Brazil, Policy Rates, Daily SELIC Rate, %	Brazil, Government Benchmarks, Macrobond, 3 Month, Yield, %	Brazil, Government Benchmarks, Macrobond, 6 Month, Yield, %	Brazil, Swap Rates, Preset DI Rate, 30 Day, %	Brazil, Swap Rates, Preset DI Rate, 90 Day, %	Brazil, Government Benchmarks, Macrobond, 2 Year, Yield, %	Brazil, Government Benchmarks, Macrobond, 10 Year, Yield, %	Brazil, Consumer Price Index, Extended National, Total (IPCA), Change Y/Y, %	Brazil, General Price Index, Market (IGP-M), Index, Change Y/Y, %	Brazil, Gross Domestic Product, National, Economic Activity Index (IBC-Br), SA, Index, Change Y/Y, %	Brazil, Industrial Production, Total, Calendar Adjusted, SA (X-12 ARIMA), Index, Change Y/Y, %	Brazil, FX Spot Rates, Central Bank of Brazil, BRL per USD, Bid
	TARGET	SELIC	TB3M	TB6M	SWAP30D	SWAP90D	GB2Y	GB10Y	CPI	GPI	GDP	IP	BRL
2007-01-01	13	12.93	N/A	N/A	12.88	12.72	N/A	N/A	2.99	3.40449	5.55654	2.31533	2.1239
2007-02-01	13	12.93	N/A	N/A	12.71	12.56	N/A	N/A	3.02	3.66607	5.78243	2.73523	2.1174
2007-03-01	12.75	12.68	N/A	N/A	12.57	12.32	N/A	N/A	2.96	4.26218	5.12414	4.51542	2.0496
2007-04-01	12.5	12.43	N/A	N/A	12.36	12.15	11.071	10.739	3	4.74754	6.06034	5.03282	2.0331
2007-05-01	12.5	12.43	N/A	N/A	12.06	11.82	10.669	10.075	3.18	4.39966	5.79535	4.44685	1.9281
2007-06-01	12	11.93	N/A	N/A	11.72	11.47	10.681	10.691	3.69	3.89271	7.55753	7.06402	1.9254
2007-07-01	11.5	11.43	N/A	N/A	11.38	11.21	11.047	11.156	3.74	3.99868	6.26871	5.24017	1.8768
2007-08-01	11.5	11.43	N/A	N/A	11.21	11.16	11.814	12.012	4.18	4.63443	6.57804	7.10383	1.9612
2007-09-01	11.25	11.18	N/A	N/A	11.08	11.03	11.409	11.492	4.15	5.67373	7.26448	7.65816	1.8381
2007-10-01	11.25	11.18	N/A	N/A	11.14	11.13	11.628	11.842	4.12	6.28757	6.94974	9.80176	1.7432
2007-11-01	11.25	11.18	N/A	N/A	11.13	11.17	12.148	12.795	4.19	6.22588	6.17429	6.83297	1.7829
2007-12-01	11.25	11.18	N/A	N/A	11.12	11.21	12.761	13.235	4.46	7.75438	5.79167	6.11588	1.7705
2008-01-01	11.25	11.18	N/A	N/A	11.12	11.23	12.705	12.993	4.56	8.38318	6.28342	8.51293	1.7595
2008-02-01	11.25	11.18	N/A	N/A	11.12	11.2	12.445	12.503	4.61	8.66759	5.50795	6.70927	1.6825
2008-03-01	11.25	11.18	N/A	N/A	11.25	11.52	13.309	13.305	4.73	9.1022	5.92127	5.90095	1.7483
2008-04-01	11.75	11.61	N/A	N/A	11.6	11.98	13.75	13.545	5.04	9.80791	5.36774	4.58333	1.6864
2008-05-01	11.75	11.64	N/A	N/A	12.04	12.34	14.222	13.411	5.58	11.5255	5.83763	4.98442	1.6286
2008-06-01	12.25	12.17	N/A	N/A	12.24	12.71	15.189	14.853	6.06	13.4432	6.24038	6.08247	1.5911
2008-07-01	13	12.92	N/A	N/A	12.85	13.27	14.81	13.711	6.37	15.1238	5.34363	7.05394	1.5658
2008-08-01	13	12.92	N/A	N/A	13.28	13.66	14.578	13.599	6.17	13.6325	5.42367	3.97959	1.6336
2008-09-01	13.75	13.66	N/A	N/A	13.64	14	14.528	14.07	6.25	12.3095	4.37939	6.28866	1.9135
2008-10-01	13.75	13.65	N/A	N/A	13.69	14	16.178	17.33	6.41	12.2282	1.50567	0.802407	2.1145
2008-11-01	13.75	13.65	N/A	N/A	13.55	13.8	15.1	16.94	6.39	11.8832	-0.942798	-4.16244	2.3323
2008-12-01	13.75	13.67	N/A	N/A	13.41	13.03	12.226	12.56	5.9	9.80751	-4.73415	-15.3691	2.3362
2009-01-01	12.75	12.66	N/A	N/A	12.64	12.15	11.643	12.545	5.84	8.15044	-5.00786	-14.995	2.3154
2009-02-01	12.75	12.66	N/A	N/A	11.98	11.46	11.052	12.49	5.9	7.86099	-3.63536	-12.5749	2.3776
2009-03-01	11.25	11.16	N/A	N/A	11.08	10.25	10.392	11.945	5.61	6.27445	-2.75955	-12.5373	2.3144
2009-04-01	10.25	10.16	N/A	N/A	10.12	9.86	10.526	12.68	5.53	5.38356	-3.23186	-11.1554	2.1775
2009-05-01	10.25	10.16	N/A	N/A	9.71	9.38	9.83	11.565	5.2	3.64068	-3.53805	-10.7814	1.9722
2009-06-01	9.25	9.16	N/A	N/A	9.01	8.83	10.142	12.009	4.8	1.52454	-3.982	-11.0787	1.9508
2009-07-01	8.75	8.65	N/A	N/A	8.62	8.62	9.934	12.402	4.5	-0.669537	-3.56761	-10.1744	1.8718
2009-08-01	8.75	8.65	N/A	N/A	8.59	8.6	11.224	12.473	4.36	-0.70766	-2.25937	-7.7527	1.8856
2009-09-01	8.75	8.65	N/A	N/A	8.64	8.66	11.567	12.81	4.34	-0.3965	-1.2992	-7.37148	1.7773
2009-10-01	8.75	8.65	N/A	N/A	8.63	8.67	11.725	13.261	4.17	-1.31417	1.35061	-2.98507	1.7432
2009-11-01	8.75	8.65	N/A	N/A	8.65	8.69	11.91	12.43	4.22	-1.59086	4.08702	4.87288	1.7497
2009-12-01	8.75	8.65	N/A	N/A	8.63	8.74	11.95	13.37	4.31	-1.71925	8.55796	18.399	1.7404
2010-01-01	8.75	8.65	N/A	N/A	8.64	8.74	11.774	13.37	4.59	-0.66694	10.4858	17.6402	1.874
2010-02-01	8.75	8.65	N/A	N/A	8.76	9.08	11.698	13.37	4.83	0.241938	10.6301	14.726	1.8102
2010-03-01	8.75	8.65	N/A	N/A	8.66	9.18	11.732	12.711	5.17	1.94356	11.0018	17.1786	1.7802
2010-04-01	9.5	9.4	N/A	N/A	9.37	9.92	12.381	12.499	5.26	2.88226	10.9251	15.583	1.7298
2010-05-01	9.5	9.39	N/A	N/A	9.86	10.33	12.09	12.594	5.22	4.17808	9.26564	14.0798	1.8159
2010-06-01	10.25	10.16	N/A	N/A	10.35	10.86	12.155	12.394	4.84	5.16697	8.19099	11.9126	1.8007
2010-07-01	10.75	10.66	N/A	N/A	10.63	10.72	11.548	12.033	4.6	5.78971	8.43698	9.81661	1.7564
2010-08-01	10.75	10.66	N/A	N/A	10.66	10.67	11.361	11.531	4.49	6.99114	7.51269	7.87234	1.7552
2010-09-01	10.75	10.66	N/A	N/A	10.64	10.67	11.624	11.904	4.7	7.7734	7.85908	6.49215	1.6934
2010-10-01	10.75	10.66	N/A	N/A	10.65	10.67	11.852	11.91	5.2	8.81201	6.90957	4	1.7006
2010-11-01	10.75	10.66	N/A	N/A	10.71	10.95	12.425	12.445	5.63	10.272	7.75319	3.13131	1.7153
2010-12-01	10.75	10.67	N/A	N/A	10.77	11.13	12.395	12.178	5.91	11.3231	5.33933	3.63269	1.6654
2011-01-01	11.25	11.17	N/A	N/A	11.17	11.53	12.974	13.001	5.99	11.5038	4.96629	2.0854	1.6726
2011-02-01	11.25	11.17	N/A	N/A	11.62	11.9	12.83	12.478	6.01	11.3038	4.03876	3.58209	1.6604
2011-03-01	11.75	11.67	N/A	N/A	11.72	11.89	12.779	12.965	6.3	10.9481	3.37704	1.84466	1.6279
2011-04-01	12	11.92	N/A	N/A	11.9	12.05	12.776	12.636	6.51	10.5973	2.76299	-1.06693	1.5725
2011-05-01	12	11.92	N/A	N/A	12.05	12.19	12.585	12.471	6.55	9.77293	3.48871	2.04082	1.5791
2011-06-01	12.25	12.17	N/A	N/A	12.21	12.35	12.787	12.482	6.71	8.64911	4.36187	0.488281	1.5603
2011-07-01	12.5	12.42	N/A	N/A	12.4	12.44	12.932	12.839	6.87	8.35618	3.89392	1.27701	1.5555
2011-08-01	12.5	12.41	N/A	N/A	12.29	12.11	11.356	11.658	7.23	8.00172	3.0653	0.788955	1.5864
2011-09-01	12	11.9	N/A	N/A	11.64	11.12	10.96	11.621	7.31	7.45882	1.78751	-1.57325	1.8536
2011-10-01	11.5	11.4	N/A	N/A	11.4	10.98	10.813	11.564	6.97	6.94986	2.09669	-2.07101	1.6878
2011-11-01	11.5	11.4	N/A	N/A	10.85	10.57	10.034	11.152	6.64	5.94849	1.54746	-2.05681	1.8102
2011-12-01	11	10.91	N/A	N/A	10.69	10.42	10.599	11.324	6.5	5.09681	1.52567	-0.292113	1.8751
2012-01-01	10.5	10.4	N/A	N/A	10.32	9.98	10.089	11.497	6.22	4.52856	-0.920574	-4.86381	1.7385
2012-02-01	10.5	10.4	N/A	N/A	9.92	9.65	10.032	11.325	5.84	3.43392	-0.149307	-4.70701	1.7086
2012-03-01	9.75	9.65	N/A	N/A	9.28	9	9.8276	11.1199	5.24	3.23404	-0.829082	-6.29171	1.8215
2012-04-01	9	8.9	8.7232	8.421	8.73	8.47	9.0077	11.0016	5.1	3.65154	0.113507	-3.43137	1.8912
2012-05-01	8.5	8.39	8.5093	8.0938	8.32	8.08	8.4954	10.248	4.99	4.26145	0.970255	-5.90476	2.0217
2012-06-01	8.5	8.4	7.8428	7.6487	8.06	7.83	8.1258	9.9186	4.92	5.14121	0.999156	-3.88727	2.0207
2012-07-01	8	7.89	7.6415	7.4143	7.79	7.5	8.0899	9.4372	5.2	6.67433	1.19542	-2.61882	2.0494
2012-08-01	7.5	7.39	7.3956	7.3294	7.35	7.28	8.0992	9.4449	5.24	7.72349	1.6985	0.587084	2.0366
2012-09-01	7.5	7.39	7.4223	7.3071	7.29	7.26	7.9491	9.6367	5.28	8.06631	1.35412	0.4995	2.03
2012-10-01	7.25	7.14	7.1427	7.1467	7.1	7.11	7.8683	9.0018	5.45	7.52122	2.29358	2.92044	2.0308
2012-11-01	7.25	7.14	7.1647	7.1095	7.1	7.1	7.872	9.2505	5.53	6.9621	1.61517	0.6	2.1068
2012-12-01	7.25	7.29	7.1476	7.0365	6.98	7.06	7.7503	9.0033	5.84	7.81824	2.67075	-1.17188	2.0429
2013-01-01	7.25	7.11	7.039	7.0792	6.99	7.03	8.0192	9.5502	6.15	7.91436	4.37914	4.39673	1.9877
2013-02-01	7.25	7.2	7.2024	7.3535	7.04	7.16	8.4371	9.4677	6.31	8.29484	2.41384	0.504032	1.9749
2013-03-01	7.25	7.16	7.1402	7.1592	7.02	7.14	8.5594	9.9892	6.59	8.05601	3.56556	2.95015	2.0132
2013-04-01	7.5	7.4	7.56	7.8396	7.25	7.55	8.4903	9.6068	6.49	7.29798	3.59269	4.36548	2.0011
2013-05-01	8	7.9	7.8813	8.2401	7.72	8	9.1929	10.5158	6.5	6.21656	3.00203	3.84615	2.1314
2013-06-01	8	7.9	7.8555	8.4999	8.11	8.43	10.1451	11.1416	6.7	6.30931	1.90888	4.34783	2.215
2013-07-01	8.5	8.4	8.5396	8.9396	8.27	8.64	10.1038	10.927	6.27	5.17629	2.12633	1.99203	2.2897
2013-08-01	9	8.9	8.8976	9.4149	8.74	9.09	11.1518	12.114	6.09	3.84754	1.94733	0.194553	2.3719
2013-09-01	9	8.9	8.8923	9.4614	9.12	9.35	10.8324	11.6702	5.86	4.39637	3.07564	2.98211	2.2294
2013-10-01	9.5	9.4	9.6856	10.0864	9.38	9.74	11.0802	11.6791	5.84	5.26605	2.23525	0.391389	2.202
2013-11-01	10	9.9	9.951	10.1822	9.78	9.96	11.4686	12.8901	5.77	5.59852	2.57775	2.28628	2.3243
2013-12-01	10	9.9	9.9201	10.2205	9.97	10.13	11.286	13.1704	5.91	5.51061	3.12153	-2.37154	2.342
2014-01-01	10.5	10.4	10.7039	11.1963	10.37	10.79	12.7	13.4757	5.59	5.6608	2.30472	-1.3712	2.4257
2014-02-01	10.75	10.65	10.681	10.87	10.57	10.71	11.9897	12.6767	5.68	5.75908	2.80887	1.50451	2.3327
2014-03-01	10.75	10.65	10.6644	10.8567	10.76	10.82	12.1527	12.7642	6.15	7.30012	2.00773	-0.0988142	2.2624
2014-04-01	11	10.9	10.941	11.0047	10.81	10.89	12.1671	12.4976	6.28	7.98485	0.540393	-2.52918	2.2354
2014-05-01	11	10.9	10.9284	10.9353	10.81	10.82	11.6087	11.9906	6.37	7.83623	-0.4222	-3.80117	2.2384
2014-06-01	11	10.9	10.9493	10.8977	10.81	10.79	11.4127	12.0735	6.52	6.24113	-1.83894	-6.78295	2.2019
2014-07-01	11	10.9	10.9025	10.8675	10.81	10.8	11.4694	11.8891	6.5	5.32057	-1.58536	-4.00391	2.2668
2014-08-01	11	10.9	10.9187	10.8775	10.8	10.79	11.3625	11.1758	6.51	4.8871	-0.965264	-3.68932	2.239
2014-09-01	11	10.9	10.9182	10.9845	10.84	10.93	12.2995	12.2915	6.75	3.54461	-1.35017	-4.15058	2.4504
2014-10-01	11.25	11.15	11.3197	11.6963	11.08	11.39	12.4335	12.0882	6.59	2.95622	-1.768	-2.63158	2.4436
2014-11-01	11.25	11.15	11.5715	12.0093	11.48	11.73	12.385	11.7888	6.56	3.66259	-1.8662	-4.17881	2.5595
2014-12-01	11.75	11.65	11.6949	12.3096	11.79	12.22	13.0645	12.4299	6.41	3.68576	-1.72205	-3.54251	2.6556
2015-01-01	12.25	12.15	12.381	12.5557	12.09	12.35	12.521	11.9504	7.14	3.97867	-2.03022	-4.66733	2.6617
2015-02-01	12.25	12.15	12.5761	12.8105	12.48	12.68	12.8301	12.3166	7.7	3.86087	-2.39399	-5.63241	2.8777
2015-03-01	12.75	12.65	12.7082	12.9474	12.64	13.01	13.4005	13.0354	8.13	3.16055	-2.59046	-6.13254	3.2074
2015-04-01	13.25	13.15	13.3578	13.6056	13.12	13.38	13.5051	12.7809	8.17	3.55038	-3.10246	-7.08583	2.993
2015-05-01	13.25	13.15	13.5793	13.795	13.52	13.68	13.3256	12.2311	8.47	4.10975	-3.43295	-6.68693	3.1781
2015-06-01	13.75	13.65	13.6949	14.0754	13.68	14.01	13.9544	12.6086	8.89	5.59274	-2.57678	-5.19751	3.1019
2015-07-01	14.25	14.15	14.2068	14.1905	14.14	14.18	13.1625	12.9585	9.56	6.97261	-4.00996	-8.85046	3.3934
2015-08-01	14.25	14.15	14.2352	14.3048	14.18	14.28	14.185	14.2599	9.53	7.55325	-4.50958	-9.07258	3.6461
2015-09-01	14.25	14.15	14.2713	14.4138	14.28	14.6	15.7184	15.4425	9.49	8.3541	-5.56354	-11.0775	3.9722
2015-10-01	14.25	14.15	14.27	14.5892	14.18	14.38	15.7988	15.9048	9.93	10.0904	-4.54764	-11.7117	3.8582
2015-11-01	14.25	14.15	14.1922	14.6063	14.15	14.4	16.1105	15.8522	10.48	10.6859	-5.98654	-12.3732	3.8499
2015-12-01	14.25	14.15	14.2504	14.7231	14.33	14.72	16.4248	16.5081	10.67	10.5392	-6.79671	-11.1228	3.9042
2016-01-01	14.25	14.15	14.2051	14.2244	14.14	14.26	15.0224	16.0126	10.71	10.9476	-6.58176	-10.3125	4.0422
2016-02-01	14.25	14.15	14.2238	14.1341	14.16	14.19	14.5029	15.894	10.36	12.0762	-5.99321	-10.9948	3.979
2016-03-01	14.25	14.15	14.3834	13.9759	14.14	14.1	13.6454	13.9809	9.39	11.5555	-6.48521	-9.90516	3.5583
2016-04-01	14.25	14.15	14.1343	13.9528	14.13	14.08	12.7195	12.4318	9.28	10.632	-5.50484	-8.37809	3.4502
2016-05-01	14.25	14.15	14.137	13.9876	14.11	14.05	12.8513	13.0267	9.32	11.0861	-4.95716	-6.84039	3.5945
2016-06-01	14.25	14.15	14.2002	14.0254	14.12	14.11	12.7514	12.0485	8.84	12.2072	-3.7601	-7.01754	3.2092
2016-07-01	14.25	14.15	14.1415	13.9657	14.13	14.1	12.55	11.7966	8.74	11.6323	-3.27715	-4.6875	3.2384
2016-08-01	14.25	14.15	14.16	13.9973	14.12	14.09	12.4777	11.9948	8.97	11.489	-3.99655	-7.5388	3.2397
2016-09-01	14.25	14.15	14.2869	13.7229	14.02	13.78	11.865	11.5368	8.48	10.6616	-3.13768	-4.19026	3.2456
2016-10-01	14	13.9	13.7339	13.3514	13.88	13.59	11.8356	11.33	7.87	8.77847	-4.01583	-5.3288	3.1805
2016-11-01	14	13.9	13.6308	13.2049	13.6	13.38	11.7386	11.8333	6.99	7.11684	-2.76033	-2.77778	3.3961
2016-12-01	13.75	13.65	13.6525	12.8955	13.3	12.94	11.0363	11.4828	6.29	7.17291	-3.02563	0.708383	3.2585
2017-01-01	13	12.9	12.4591	11.7771	12.77	12.24	10.34	10.9111	5.35	6.64712	-1.56238	0.348432	3.1264
2017-02-01	12.25	12.15	12.1866	11.3882	12.13	11.74	9.83	10.2644	4.76	5.3764	0.361144	3.17647	3.0987
2017-03-01	12.25	12.15	10.961	10.2976	11.6	10.98	9.47	10.0518	4.57	4.85528	0.816751	0	3.1678
2017-04-01	11.25	11.15	10.6331	9.8816	11.13	10.45	9.3052	10.2805	4.08	3.36725	0.668747	0.586166	3.1978
2017-05-01	11.25	11.15	9.6566	9.2288	10.2	9.88	9.26	10.7113	3.6	1.5727	0.618434	0.34965	3.2431
2017-06-01	10.25	10.15	9.3863	8.8698	10.03	9.4	8.87	10.5315	3	-0.778429	1.01018	2.35849	3.3076
2017-07-01	9.25	9.15	8.829	8.1965	9.14	8.64	8.055	9.975	2.71	-1.66122	1.50421	1.99063	3.1301
2017-08-01	9.25	9.15	7.7489	7.575	8.4	7.99	7.705	9.9771	2.46	-1.71125	1.34022	4.31655	3.1465
2017-09-01	8.25	8.15	7.3575	7.153	8.02	7.52	7.19	9.6887	2.54	-1.44529	1.54111	3.78251	3.1674
2017-10-01	7.5	7.4	7.216	7.0118	7.39	7.13	7.2517	9.875	2.7	-1.40669	1.98695	5.38922	3.2763
2017-11-01	7.5	7.4	6.821	6.7694	7.02	6.91	7.09	10.3879	2.8	-0.863395	2.20787	5.47619	3.261
2017-12-01	7	6.9	6.7678	6.6649	6.9	6.77	6.855	10.2001	2.95	-0.52094	4.15752	6.79953	3.3074
2018-01-01	7	6.9	6.6643	6.5563	6.72	6.64	8.6366	9.7348	2.86	-0.408088	2.50056	3.24074	3.1618
2018-02-01	6.75	6.65	6.4498	6.48	6.59	6.54	8.3269	9.7377	2.84	-0.418556	0.675626	1.3683	3.2443
2018-03-01	6.5	6.4	6.1503	6.1837	6.39	6.3	7.8499	9.6327	2.68	0.19919	0.655472	4.44444	3.3232
2018-04-01	6.5	6.4	6.1857	6.113	6.3	6.24	7.8555	9.8133	2.76	1.88633	1.46147	4.8951	3.4805
2018-05-01	6.5	6.4	6.5843	6.7422	6.43	6.53	8.8217	11.4594	2.86	4.26207	-1.35515	-6.8525	3.7364
2018-06-01	6.5	6.4	6.42	6.6475	6.4	6.51	9.2374	11.643	4.39	6.92125	1.04419	3.80184	3.8552
2018-07-01	6.5	6.4	6.41	6.5766	6.41	6.47	8.8752	11.1876	4.48	8.23809	1.12244	3.2147	3.7543
2018-08-01	6.5	6.4	6.7736	7.3894	6.45	6.73	9.7175	12.2027	4.19	8.8913	2.24603	2.64368	4.1347
2018-09-01	6.5	6.4	6.5534	7.0656	6.42	6.68	9.4496	11.7907	4.53	10.036	1.76822	-0.455581	4.0033
2018-10-01	6.5	6.4	6.4176	6.4741	6.41	6.44	8.1049	10.2257	4.56	10.7931	1.47037	-0.340909	3.7171
2018-11-01	6.5	6.4	6.4134	6.5258	6.41	6.44	7.9176	9.8952	4.05	9.67576	1.70463	-1.12867	3.8627
2018-12-01	6.5	6.4	6.3756	6.4113	6.4	6.43	7.38	9.2285	3.75	7.53687	0.756144	-3.73216	3.8742
